# Supplementary material for: Three-Dimensional Printed MXene@PANI Hierarchical Architecture for High-Performance Micro-Supercapacitors
Source: Materials (Basel). 2025 May 14;18(10):2277. doi: 10.3390/ma18102277 (PMC12113580; doi:10.3390/ma18102277)
Supplement: Supplementary file 1 [file materials-18-02277-s001.zip]

Archive with 1 entries (1 files):
- materials-3639928-supplementary.pdf
